# Supplementary material for: The Burden of Antimicrobial Resistant Bacteremia in Ontario: A Population-Wide Analysis of Attributable Mortality From 110 Pathogen-Antibiotic Combinations
Source: Clin Infect Dis. 2025 May 13;81(4):728–37. doi: 10.1093/cid/ciaf213 (PMC12596364; doi:10.1093/cid/ciaf213)
Supplement: ciaf213_Supplementary_Data [file ciaf213_supplementary_data.zip › TotalBurdenAMR_R1_Supplement2.xlsx]

## Sheet: Sheet 1
organism

## Sheet: Sheet 2
X1
